# Supplementary material for: Molecular Connectivity Predefines Polypharmacology: Aliphatic Rings, Chirality, and sp3 Centers Enhance Target Selectivity
Source: Front Pharmacol. 2017 Aug 28;8:552. doi: 10.3389/fphar.2017.00552 (PMC5581349; doi:10.3389/fphar.2017.00552)
Supplement: Supplementary file 2 [file Data_Sheet_1.ZIP]

Archive with 1 entries (1 files):
- SI_dataset.csv
